# Supplementary material for: Fungal Genetics and Functional Diversity of Microbial Communities in the Soil under Long-Term Monoculture of Maize Using Different Cultivation Techniques
Source: Front Microbiol. 2018 Jan 30;9:76. doi: 10.3389/fmicb.2018.00076 (PMC5797640; doi:10.3389/fmicb.2018.00076)
Supplement: Supplementary file 1 [file DataSheet2.XLSX]

## Sheet: Maize_fung_Species
Genus	Species	Index Fungorum	DSBS	RTBS	FTBS	CRBS	DSF	RTF	FTF	CRF
Acremonium	Acremonium strictum	Acremonium strictum W. Gams 1971,	0	0	0	0	0	0	1.79192	0
Alternaria	Alternaria alternata	Alternaria alternata (Fr.) Keissl. 1912,	0	0	0	0	0	2.39042	0	0
Alternaria	Alternaria longipes	Alternaria longipes (Ellis & Everh.) E.W. Mason 1928,	0	0	0	0	0	0	0.110428	1.86775
Bionectria	Bionectria ochroleuca	Bionectria ochroleuca (Schwein.) Schroers & Samuels 1997,	3.13412	0.936463	0	1.74831	1.48419	0.305115	0	0.56462
Boeremia	Boeremia exigua	Boeremia exigua (Desm.) Aveskamp, Gruyter & Verkley 2010,	0	0	0	0	0.24866	2.71658	0	0
Chaetomium	Chaetomium globosum	Chaetomium globosum Kunze 1817,	0	0	0	0	0.308882	0	0	0.420781
Cladosporium	Cladosporium cladosporioides	Cladosporium cladosporioides (Fresen.) G.A. de Vries 1952,	2.66464	2.54564	1.2788	2.03182	13.3208	0	1.15442	3.33834
Cochliobolus	Cochliobolus sativus	Cochliobolus sativus (S. Ito & Kurib.) Drechsler ex Dastur 1942,	0	0	0	0	0	0.218841	0	0.36067
Cochliobolus	Cochliobolus victoriae	Cochliobolus victoriae R.R. Nelson 1960,	0	0	0	0	0.203979	0	0	0
Conocybe	Conocybe apala	Conocybe apala (Fr.) Arnolds 2003,	0	0	0	0	0.779004	0	0	0
Cosmospora	Cosmospora vilior	Cosmospora vilior (Starbäck) Rossman & Samuels 1999,	0	0.616406	0	0	0	0	0	0
Cryptococcus	Cryptococcus gastricus	Cryptococcus gastricus Reiersöl & di Menna 1958,	0	0	0	2.06332	0	0	0	0
Cryptococcus	Cryptococcus podzolicus	Cryptococcus podzolicus (Babeva & Reshetova) Golubev 1980,	3.62052	1.28912	0.475652	6.58371	1.79695	1.28569	0	0.32632
Curreya	Curreya pityophila	Curreya pityophila (J.C. Schmidt & Kunze) Arx & E. Müll. 1975,	2.30935	0	0	0	0	0	0	0
Cylindrocarpon	Cylindrocarpon didymum	Cylindrocarpon didymum (Harting) Wollenw. 1924,	0	0	0	0	0	0.27776	0	0
Davidiella	Davidiella tassiana	Davidiella tassiana (De Not.) Crous & U. Braun 2003,	0	0.933499	0.596514	0	6.85174	1.21836	1.85696	13.9395
Emericellopsis	Emericellopsis glabra	Emericellopsis glabra (J.F.H. Beyma) Backus & Orpurt 1962,	0	0	0.604312	2.53583	0.555599	0.477663	0	0
Emericellopsis	Emericellopsis terricola	Emericellopsis terricola J.F.H. Beyma 1940,	0	6.29445	3.77793	0	0	4.4105	0.248633	0
Epichloe	Epichloe typhina	Epichloe typhina (Pers.) Tul. & C. Tul. 1865,	0	0	0	0	0	0.36193	0	0
Epicoccum	Epicoccum nigrum	Epicoccum nigrum Link 1816,	0	0	0.553628	0	7.24415	0	0	7.13182
Fusarium	Fusarium culmorum	Fusarium culmorum (Wm.G. Sm.) Sacc. 1892,	0	1.11131	0	1.60655	4.46422	6.096	0	7.65779
Fusarium	Fusarium equiseti	Fusarium equiseti (Corda) Sacc. 1886,	5.6338	3.06425	3.10733	0	4.0582	4.26109	0	1.37613
Fusarium	Fusarium oxysporum	Fusarium oxysporum Schltdl. 1824,	10.0199	10.3544	0	3.62262	8.32232	5.41422	0	1.6359
Fusarium	Fusarium redolens	Fusarium redolens Wollenw. 1913,	0	0.302276	0	0	0	0	0.0833294	0
Fusarium	Fusarium sp. NRRL 22412	No records found	0	0.497866	0	0	0	0.23778	0.1233	0
Fusarium	Fusarium sporotrichioides	Fusarium sporotrichioides Sherb. 1915,	2.10633	0	0	0	0	0	0	0.264062
Geomyces	Geomyces pannorum	Geomyces pannorum (Link) Sigler & J.W. Carmich. 1976,	0	13.1105	34.13	11.1514	4.03683	10.6012	66.8308	16.8012
Gibberella	Fusarium lactis	Fusarium lactis Pirotta 1879,	0	0	0	0	0	0	0.114493	0
Gibberella	Gibberella avenacea	Gibberella avenacea R.J. Cook 1967,	0.871294	0.397108	0	0	4.25441	2.28521	0	1.90425
Glomerella	Glomerella graminicola	Glomerella graminicola D.J. Politis 1975,	0.422958	0.669749	0	0	1.19667	0.824864	0	0.221125
Guehomyces	Guehomyces pullulans	Guehomyces pullulans (Lindner) Fell & Scorzetti 2004;	0	0	0	0	0.388531	0	0	0
Hypocrea	Hypocrea crassa	Hypocrea crassa P. Chaverri & Samuels 2003,	0	0.483049	0	0	0	0	0	0
Hypocrea	Hypocrea hunua	Hypocrea hunua Dingley 1952,	0	0	0	0	0.353563	0	0	0
Hypocrea	Hypocrea koningii	Hypocrea koningii Lieckf., Samuels & W. Gams 1999,	7.50328	0	0	3.24461	6.50594	4.15799	0	0
Hypocrea	Hypocrea pachybasioides	Hypocrea pachybasioides Yoshim. Doi 1972,	1.31963	2.41524	6.24976	0	0	1.23309	0	0
Hypocrea	Hypocrea virens	Hypocrea virens P. Chaverri, Samuels & E.L. Stewart 2001,	0	0	1.76225	0	0	0	0	0
Lecanicillium	Lecanicillium psalliotae	Lecanicillium psalliotae (Treschew) Zare & W. Gams 2001,	0	0	0	0	0	0.616544	0	0
Lewia	Lewia infectoria	Lewia infectoria (Fuckel) M.E. Barr & E.G. Simmons 1986,	0	0	0	0	0.51286	0.637586	0.124655	0
Metarhizium	Metarhizium anisopliae	Metarhizium anisopliae (Metschn.) Sorokīn 1883,	0	0	0	2.39408	0	0	0	0
Mortierella	Mortierella alpina	Mortierella alpina Peyronel 1913,	0	1.6151	5.02944	10.8679	2.53905	9.21449	0.333995	5.85659
Mrakia	Mrakia frigida	Mrakia frigida (Fell, Statzell, I.L. Hunter & Phaff) Y. Yamada & Komag. 1987,	0	1.78698	0	0	0	0	0	0
Mucor	Mucor circinelloides	Mucor circinelloides Tiegh. 1875,	0	0	0	0	0.643018	0.536582	0	0
Mucor	Mucor hiemalis	Mucor hiemalis Wehmer 1903,	2.59696	0.31413	1.15014	0	0	3.29104	0	0.257621
Mucor	Mucor racemosus	Mucor racemosus Bull. 1791; Mucoraceae	0	0	0	0	1.26855	0.988995	0	0
Nectria	Nectria lugdunensis	Nectria lugdunensis J. Webster 1959,	0	0	0.787555	0	0.223405	0	0	0
Neonectria	Neonectria lucida	Neonectria lucida (Höhn.) Samuels & Brayford 2004,	0	0.874229	0	0	0	0	0	0
Neonectria	Neonectria macrodidyma	Neonectria macrodidyma Halleen, Schroers & Crous 2004,	0	0	0	0	0	0.210424	0.12872	0
Neonectria	Neonectria radicicola	Neonectria radicicola (Gerlach & L. Nilsson) Mantiri & Samuels 2001,	0.448336	0	0	0	0.287513	0	0	0
Olpidium	Olpidium brassicae	Olpidium brassicae (Woronin) P.A. Dang. 1886,	0	0	0	0	0	0.336679	0	0
Paecilomyces	Paecilomyces carneus	Paecilomyces carneus (Duché & R. Heim) A.H.S. Br. & G. Sm. 1957,	2.12325	1.86107	0.538033	2.89809	1.55995	0.923763	0.0826519	0.44225
Paecilomyces	Paecilomyces marquandii	Paecilomyces marquandii (Massee) S. Hughes 1951,	0	0	0	0	0	0.469246	0	0
Penicillium	Penicillium aculeatum	Penicillium aculeatum Raper & Fennell 1948,	4.05617	0	0	3.00835	0	1.82859	0	1.02404
Penicillium	Penicillium canescens	Penicillium canescens Sopp 1912,	23.5207	15.5761	13.6808	9.04079	5.47828	8.25285	22.2937	3.76127
Penicillium	Penicillium commune	Penicillium commune Thom 1910,	0	0	0	0	0.440982	0	0	0
Penicillium	Penicillium coprophilum	Penicillium coprophilum (Berk. & M.A. Curtis) Seifert & Samson 1986,	0	0.81496	0	0	1.0568	0	0	0
Penicillium	Penicillium expansum	Penicillium expansum Link 1809,	0	0.477122	0	0	0	0	0	0
Penicillium	Penicillium hirsutum	Penicillium hirsutum Dierckx 1901,	0	0	0	0	0	0	0	1.07342
Penicillium	Penicillium italicum	Penicillium italicum Wehmer 1894,	0	0.619369	0	0	0	0	0	0
Penicillium	Penicillium ochrochloron	Penicillium ochrochloron Biourge 1923,	0	0	0	0	1.863	3.08693	0.180886	2.35723
Penicillium	Penicillium simplicissimum	Penicillium simplicissimum (Oudem.) Thom 1930,	0.439876	0	0	0	0	0	0	0
Penicillium	Penicillium viridicatum	Penicillium viridicatum Westling 1911,	0	0	0	0	0	0	0	0.234006
Peyronellaea	Ascochyta pinodes	Ascochyta pinodes L.K. Jones 1927,	0	0	0	0	0	0.281969	0	0
Phoma	Phoma eupyrena	Phoma eupyrena Sacc. 1879,	0	2.922	2.40165	0	0.677986	2.07478	0	2.25419
Phoma	Phoma herbarum	Phoma herbarum Westend. 1852,	1.30271	4.27928	3.96507	0	0.668273	3.81499	0.875975	1.22799
Plectosphaerella	Plectosphaerella cucumerina	Plectosphaerella cucumerina (Lindf.) W. Gams 1972,	0	2.28485	1.6063	1.6853	1.09371	0.700713	0.192403	0.328467
Preussia	Preussia typharum	Preussia typharum (Sacc.) Cain 1961,	1.15891	0	0	0	0	0	0	0
Pseudogymnoascus	Pseudogymnoascus roseus	Pseudogymnoascus roseus Raillo 1929,	2.29243	0.880156	4.53039	2.01607	3.50455	5.18275	2.23296	15.073
Sporobolomyces	Sporobolomyces roseus	Sporobolomyces roseus Kluyver & C.B. Niel 1924,	0	0	0	0	0.225348	0	0	0.422928
Talaromyces	Talaromyces flavus	Talaromyces flavus (Klöcker) Stolk & Samson 1972,	1.54803	4.07776	4.10152	0	2.52156	0.829072	0.268957	0.349936
Tetracladium	Tetracladium furcatum	Tetracladium furcatum Descals 1983,	0	0	0	2.31533	0	0	0	0
Tetracladium	Tetracladium maxilliforme	Tetracladium maxilliforme (Rostr.) Ingold 1942,	0.735947	1.13502	0.904519	4.5519	0.367161	0.511331	0.184951	0.644053
Tetracladium	Tetracladium setigerum	Tetracladium setigerum (Grove) Ingold 1942,	0.900901	6.41892	1.32169	0	0.244774	0.725964	0.0819744	0.332761
Trichoderma	Trichoderma album	Trichoderma album Preuss 1851,	0	0	0	0	0	0	0.247278	0.223272
Trichoderma	Trichoderma asperellum	Trichoderma asperellum Samuels, Lieckf. & Nirenberg 1999,	5.23199	4.57266	0	0	0	0.378764	0	0
Trichoderma	Trichoderma hamatum	Trichoderma hamatum (Bonord.) Bainier 1906,	0	0	2.06636	2.00032	3.65996	2.61137	0	0.255474
Trichoderma	Trichoderma koningiopsis	Trichoderma koningiopsis Samuels, Carm. Suárez & H.C. Evans 2006,	0	0	0	0	0	0	0.249988	0
Trichoderma	Trichoderma rossicum	Trichoderma rossicum Bissett, C.P. Kubicek & Szakács 2003,	0	0	0.686187	0	0	0.380868	0.132108	0.44869
Trichoderma	Trichoderma sp. DAOM 233368	No records found	1.62416	1.76031	0	4.92991	0.398244	2.17579	0.0745222	0.976814
Trichoderma	Trichoderma spirale	Trichoderma spirale Bissett 1992,	0.482172	0	0	0	0	0	0	0
Trichoderma	Trichoderma tomentosum	Trichoderma tomentosum Bissett 1992,	0	1.4284	0.506842	15.53	0	0.881678	0	0.221125
Trichoderma	Trichoderma velutinum	Trichoderma velutinum Bissett, C.P. Kubicek & Szakács 2003,	0	0	2.31978	0	0	0	0	0
Trichoderma	Trichoderma viride	Trichoderma viride Pers. 1794,	0	0	1.86752	0	0	0	0	0.607557
Trichosporon	Trichosporon gracile	Trichosporon gracile (Weigmann & A. Wolff) E. Guého & M.T. Sm. 1992,	0	1.28023	0	4.17389	0	0.281969	0	0.377845
Verticillium	Verticillium dahliae	Verticillium dahliae Kleb. 1913,	11.9316	0	0	0	4.06597	0	0	3.11936
Zygorhynchus	Zygorhynchus moelleri	Zygorhynchus moelleri Vuill. 1903,	0	0	0	0	0.324423	0	0	0.31988
Explanations:
DSBS – direct sowing, RTBS - reduced tillage, FTBS - full tillage, CRBS-crop rotation and flowering stage of maize growth: DSF – direct sowing, RTF-reduced tillage, FTF-full tillage, CRF-crop rotation.
