# Supplementary material for: Fungal Genetics and Functional Diversity of Microbial Communities in the Soil under Long-Term Monoculture of Maize Using Different Cultivation Techniques
Source: Front Microbiol. 2018 Jan 30;9:76. doi: 10.3389/fmicb.2018.00076 (PMC5797640; doi:10.3389/fmicb.2018.00076)
Supplement: Supplementary file 2 [file DataSheet3.XLSX]

## Sheet: Arkusz1
	DSBS	RTBS	FTBS	CRBS	DSF	RTF	FTF	CRF					Amines/Amides	Amino Acids	Carboxylic acids	Carbohydrates	Polymers
Amines/Amides	2.092	3.309	2.249	1.512	1.45167	3.49833	2.14267	2.96967			DSBS	A1	2.092	6.784	5.042	10.3663	3.201
Amino Acids	6.784	7.65133	6.303	7.87833	7.49033	9.158	7.43467	8.00667			RTBS	A2	3.309	7.65133	10.0303	14.422	6.05633
Carboxylic acids	5.042	10.0303	8.09433	10.7447	6.696	10.796	8.27033	9.147			FTBS	A3	2.249	6.303	8.09433	10.5197	4.89033
Carbohydrates	10.3663	14.422	10.5197	10.0313	10.2323	13.9953	13.2247	11.6657			CRBS	A4	1.512	7.87833	10.7447	10.0313	4.29767
Polymers	3.201	6.05633	4.89033	4.29767	3.43433	5.337	4.59267	4.76733			DSF	D1	1.45167	7.49033	6.696	10.2323	3.43433
											RTF	D2	3.49833	9.158	10.796	13.9953	5.337
											FTF	D3	2.14267	7.43467	8.27033	13.2247	4.59267
											CRF	D4	2.96967	8.00667	9.147	11.6657	4.76733
																	R STUDIO :
	Explanations:
	DSBS – direct sowing, RTBS - reduced tillage, FTBS - full tillage, CRBS-crop rotation and flowering stage of maize growth: DSF – direct sowing, RTF-reduced tillage, FTF-full tillage, CRF-crop rotation.
